# Supplementary material for: Assessment of the Molecular Responses of an Ancient Angiosperm against Atypical Insect Oviposition: The Case of Hass Avocados and the Tephritid Fly Anastrepha ludens
Source: Int J Mol Sci. 2023 Jan 20;24(3):2060. doi: 10.3390/ijms24032060 (PMC9916504; doi:10.3390/ijms24032060)
Supplement: Supplementary file 1 [file ijms-24-02060-s001.zip]

Archive with 2 entries (2 files):
- Supplementary Figure S1.pdf
- Supplementary Tables (S1-S9).xlsx
